# Supplementary material for: Mental Health and Physical Activity in Health-Related University Students during the COVID-19 Pandemic
Source: Healthcare (Basel). 2021 Jun 25;9(7):801. doi: 10.3390/healthcare9070801 (PMC8304952; doi:10.3390/healthcare9070801)
Supplement: Supplementary file 1 [file healthcare-09-00801-s001.zip]

Archive with 1 entries (1 files):
- healthcare-1258257-supplementary.pdf
